# Supplementary material for: HTLV-1 and Pregnancy: A Retrospective Study of Maternal and Neonatal Health Outcomes in an Endemic Region of Brazil
Source: Pathogens. 2025 Apr 16;14(4):389. doi: 10.3390/pathogens14040389 (PMC12030755; doi:10.3390/pathogens14040389)
Supplement: Supplementary file 1 [file pathogens-14-00389-s001.zip]

Archive with 1 entries (1 files):
- pathogens-3500600-supplementary.pdf
